# Supplementary material for: Inorganic Salts of N-phenylbiguanidium(1+)—Novel Family with Promising Representatives for Nonlinear Optics
Source: Int J Mol Sci. 2021 Aug 5;22(16):8419. doi: 10.3390/ijms22168419 (PMC8395133; doi:10.3390/ijms22168419)
Supplement: Supplementary file 1 [file ijms-22-08419-s001.zip]

Archive with 1 entries (1 files):
- ijms-1295605-supplementary.pdf
